# Supplementary material for: Altered PBP4 and GdpP functions synergistically mediate MRSA-like high-level, broad-spectrum β-lactam resistance in Staphylococcus aureus
Source: mBio. 2024 Mar 26;15(5):e02889-23. doi: 10.1128/mbio.02889-23 (PMC11077961; doi:10.1128/mbio.02889-23)
Supplement: File S1 — Mutations in pbp4 and gdpP detected in clinical strains. [file mbio.02889-23-s0001.xlsx]

## Sheet: final analysis
			MRLM total	gdpP total	gdpP INDELS	gdpP INDELS before DHH-DHHA1	gdpP INDELS within DHH-DHHA1	gdpP nonsense total	gdpP nonsense before DHH-DHHA1	gdpP nonsense within DHH-DHHA1	gdpP missense	pbp4 total(promoter or gene)	pbp4 promoter	pbp4 gene	pbp4 promoter only	pbp4 gene only	pbp4 promoter and gene	pbp4 + gdpP	only gdpP	gdpP or pbp4	only pbp4
		Antimicrob Agents Chemother. 2018 Jun 26;62(7):e00091-18.	32	22	1	1	0	11	6	5	10	12	7	8	4	5	3	10	12	24	2
		J Antimicrob Chemother. 2019 May 1;74(5):1182-1191.	21	19	1	0	1	17	5	12	1	10	7	7	3	3	4	9	10	20	1
		Microb Genom. 2021 Sep;7(9):000623.	141	136	61	27	34	38	22	15	38	141	112	123	18	29	94	136	0	141	5
		Total	194	177	63	28	35	66	33	32	49	163	126	138	25	37	101	155	22	185	8
			gdpP INDELS	gdpP nonsense total	gdpP missense
			63	65	49
			gdpP INDELS before DHH-DHHA1	gdpP INDELS within DHH-DHHA1
			28	35
			gdpP nonsense before DHH-DHHA1	gdpP nonsense within DHH-DHHA1
			33	32

## Sheet: 2018
Lineage and strain	Location of mutations/AA substitutions
				Upstream of pbp4 start codon	PBP4 (pbp4)	GdpP (gdpP)			Antimicrob Agents Chemother. 2018 Jun 26;62(7):e00091-18.
CC1									Total gdpP	22
031				−	−	A109T, Q163b			gdpP INDEL	1
022				−	R200L	R504b			Total gdpP nonsense	11
CC5									nonsense before DHH/DHHA1	6
011				−	−	D105b			nonsense within DHH/DHHA1	5
013				−	−	D105N, P392S, A601E			gdpP missense	10
024				−	−	D105N, P392S, V609b			gdpP only	12
CC7
014				−	−	E396b			pbp4 total	12
032				−	−	I203N			pbp4 promoter	7
CC8									pbp4 gene	8
004				−	−	V490E			pbp4 promoter only	4
009				−	−	F54L, P312L			pbp4 gene only	5
016				−	−	−			pbp4 gene and promoter	3
CC9									pbp4 only	2
010				T→A at 266 bp	−	−
028				−	−	T307I			pbp4 and gdpP	10
CC15									pbp4 or gdpP	24
012				−	−	M313I, E314b
CC22
029				C→T at 407 bp, C→T at 298 bp, G→T at 62 bp	D98E	−
017				C→T at 407 bp, C→T at 298 bp, G→T at 62 bp	D98E	V430b
CC25
001				−	−	−
002				−	−	−
003				−	−	−
005				−	−	−
006				−	−	−
008				−	−	−
023				−	−	−
CC30
007				−	−	F54L
027				C→T at 171 bp	−	V609D
030				C→T at 171 bp	−	G208S, S403I
CC45
018				G→T at 62 bp	Y208F, V381F, R430I	Q56b
CC97
019				−	−	A210S
CC101
015				−	E218K	Q258b
020				−	E218K	Q293b
021				−	E218K	Q642b
025				−	E218K	E486K
CC398
026				A→G at 371 bp, G→A at 265 bp, A→G at 72 bp	−	D231Tn

## Sheet: 2019
		Country	pbp4 promoter	PBP4	GdpP			J Antimicrob Chemother. 2019 May 1;74(5):1182-1191.
		Austria	−	R200L	R397*			Total gdpP	19
			−	C12F, T101R	Q572*			gdpP INDEL	1
			G>A at −39 bp	−	−			Total gdpP nonsense	17
			G>T at −62 bp, C>T at −298 bp, C>T at 407 bp	D98E	V417*			nonsense before DHH/DHHA1	5
			G>T at −62 bp, C>T at −298 bp, C>T at 407 bp	D98E	S207*			nonsense within DHH/DHHA1	12
			G>T at −62 bp, C>T at −298 bp, C>T at 407 bp	D98E	V417*			gdpP missense	1
			G>T at −62 bp, C>T at −298 bp, C>T at 407 bp	D98E	E334*			gdpP only	9
			−	−	−
			G>T at −62 bp	−	S50*			pbp4 total	10
			−	−	V609F			pbp4 promoter	7
		UK	−	−	Q642*			pbp4 gene	7
			A>C at 117 bp	−	K411*			pbp4 promoter only	3
			−	−	Q480*			pbp4 gene only	3
			−	−	Q101*			pbp4 gene and promoter	4
			−	−	A639*			pbp4 only	1
			−	−	T104K, E423*
			−	−	542–546 deletion			pbp4 and gdpP	9
			−	A22V	E267*			pbp4 or gdpP	20
			−	−	R382*
			−	−	I233*
			−	−	R540*

## Sheet: 2021
Phenotype	gdpP	pbp4	pbp4 Promotor			Microb Genom. 2021 Sep;7(9):000623.
MRLM	I52V; I456Vi; DEL1517	Y208Fe; V381Fe; R430Ie	T to C at -54 bp; C to A at -62 bp; T to C at -160 bp; C to T at -315 bp			Total gdpP	136
MRLM	I52V; I456Vi	Y208Fe; V381Fe; R430Ie	T to C at -54 bp; C to A at -62 bp; T to C at -160 bp; 11 bp DEL at -298 bpd; C to T at -315 bp			gdpP INDEL	61
MRLM	I52V; INS1241; I456V	Y208Fe; V381Fe; R430Ie	T to C at -54 bp; C to A at -62 bp; T to C at -160 bp; C to T at -315 bp			Total gdpP nonsense	37
MRLM	I52V; I456Vi; DEL234	Y208Fe; V381Fe; R430Ie	T to C at -54 bp; C to A at -62 bp; T to C at -160 bp; C to T at -315 bp			nonsense before DHH/DHHA1	22
MRLM	I52V; I456Vi	Y208Fe; V381Fe; R430Ie	T to C at -54 bp; C to A at -62 bp; T to C at -160 bp; C to T at -315 bp			nonsense within DHH/DHHA1	15
MRLM	I52V; I456Vi; E542*	Y208Fe; R430Ie	T to C at -54 bp; C to A at -62 bp; T to C at -160 bp; C to T at -315 bp			gdpP missense	38
MRLM	A9D; I52V; DEL342	A209V; A398Ei	T to C at -54 bp; A to T at -113 bp; T to C at -120 bp; C to T at -121 bp; A to G at -125 bp; A to T at -129 bp; G to A at -159 bp; T to C at -160 bp; G to A at -171 bp; C to T at -211 bp; T to A at -220 bp; G to A at -238 bp; C to T at -315 bp; G to A at -351 bp			gdpP only	0
MRLM	I52V; DEL1099	A398Ei	T to C at -54 bp; A to T at -113 bp; T to C at -120 bp; C to T at -121 bp; A to G at -125 bp; A to T at -129 bp; G to A at -159 bp; T to C at -160 bp; G to A at -171 bp; C to T at -211 bp; T to A at -220 bp; G to A at -238 bp; C to T at -315 bp; G to A at -351 bp
MRLM	I52V; E314*e	A398Ei	T to C at -54 bp; A to T at -113 bp; T to C at -120 bp; C to T at -121 bp; A to G at -125 bp; A to T at -129 bp; G to A at -159 bp; T to C at -160 bp; G to A at -171 bp; C to T at -211 bp; T to A at -220 bp; G to A at -238 bp; C to T at -315 bp; G to A at -351 bp			pbp4 total	141
MRLM	I52V; P346S	A398Ei	T to C at -54 bp; A to T at -113 bp; T to C at -120 bp; C to T at -121 bp; A to G at -125 bp; A to T at -129 bp; G to A at -159 bp; T to C at -160 bp; G to A at -171 bp; C to T at -211 bp; T to A at -220 bp; G to A at -238 bp; C to T at -315 bp; G to A at -351 bp			pbp4 promoter	112
MRLM	I52V; L261*		T to C at -54 bp; C to A at -59 bp; A to T at -113 bp; T to C at -160 bp; C to T at -315 bp			pbp4 gene	123
MRLM	I52V; G618V		T to C at -54 bp; C to A at -59 bp; A to T at -113 bp; T to C at -160 bp; C to T at -315 bp			pbp4 promoter only	18
MRLM	I52V; E486Ke		T to C at -54 bp; C to A at -59 bp; A to T at -113 bp; T to C at -160 bp; C to T at -315 bp			pbp4 gene only	28
MRLM	I52V; G290D; D402G		T to C at -54 bp; C to A at -59 bp; A to T at -113 bp; T to C at -160 bp; C to T at -315 bp			pbp4 gene and promoter	94
MRLM	I52V; E584*		T to C at -72 bp; C to T at -265 bp; T to C at -371 bp			pbp4 only	5
MRLM	I52V; DEL867		T to C at -72 bp; C to T at -265 bp; T to C at -371 bp
MRLM	I52V; Q4*	A413V	T to C at -72 bp; C to T at -265 bp; T to C at -371 bp			pbp4 and gdpP	136
MRLM	I52V; E108*		T to C at -72 bp; C to T at -265 bp; T to C at -371 bp			pbp4 or gdpP	141
MRLM	I52V; Y183*		T to C at -72 bp; C to T at -265 bp; T to C at -371 bp
MRLM	I52V; DEL697		T to C at -72 bp; C to T at -265 bp; T to C at -371 bp
MRLM	I52V; DEL1665		T to C at -72 bp; C to T at -265 bp; T to C at -371 bp
MRLM	I52V; INS1062		T to C at -72 bp; C to T at -265 bp; T to C at -371 bp
MRLM	I52V; INS1062		T to C at -72 bp; C to T at -265 bp; T to C at -371 bp
MRLM	I52V; DEL1247		T to C at -72 bp; C to T at -265 bp; T to C at -371 bp
MRLM	I52V		T to C at -72 bp; C to T at -265 bp; T to C at -371 bp
MRLM	I52V; A521E		T to C at -72 bp; C to T at -265 bp; T to C at -371 bp
MRLM	I52V; G620V		T to C at -72 bp; C to T at -265 bp; T to C at -371 bp
MRLM	I52V; INS959		T to C at -72 bp; C to T at -265 bp; T to C at -371 bp
MRLM	I52V; DEL754		T to C at -72 bp; C to T at -265 bp; T to C at -371 bp
MRLM	I52V; DEL1358; D561Ei	K394E	4
MRLM	I52V; H442Q; I456Vi; D561Ei	A35G	T to C at -54 bp; T to C at -160 bp; T to A at -220 bp; C to T at -315 bp
MRLM	I52V; I456Vi; D497Y; D561Ei	A35G	T to C at -54 bp; C to T at -124 bp; G to A at - 134 bp; T to C at -160 bp; T to A at -220 bp; C to T at -315 bp
MRLM	I52V; I456Vi; D561Ei; E474*	A35G	T to C at -54 bp; C to T at -124 bp; G to A at - 134 bp; T to C at -160 bp; T to A at -220 bp; C to T at -315 bp
MRLM	I52V; Q258*; I456Vi; D561Ei	A35G	T to C at -54 bp; C to T at -124 bp; G to A at - 134 bp; T to C at -160 bp; T to A at -220 bp; C to T at -315 bp
MRLM	I52V; I456Vi; D561Ei; DEL1854	A35G	T to C at -54 bp; C to T at -124 bp; G to A at - 134 bp; T to C at -160 bp; T to A at -220 bp; C to T at -315 bp
MRLM	I52V; DEL1294	D98Ee,f	T to C at -54 bp; C to A at -62 bp; A to T at -113 bp; T to C at -120 bp; C to T at -121 bp; A to G at -125 bp; A to T at -129 bp; T to A at -220 bp; G to A at -238 bp; G to A at -298 bp; C to T at -315 bp; G to A at -407 bp
MRLM	I52V; DEL754	D98Ee,f	T to C at -54 bp; C to A at -62 bp; A to T at -113 bp; T to C at -120 bp; C to T at -121 bp; A to G at -125 bp; A to T at -129 bp; T to A at -220 bp; G to A at -238 bp; G to A at -298 bp; C to T at -315 bp; G to A at -407 bp
MRLM	I52V; I440S; P453L	D98Ee,f	T to C at -54 bp; C to A at -62 bp; A to T at -113 bp; T to C at -120 bp; C to T at -121 bp; A to G at -125 bp; A to T at -129 bp; T to A at -220 bp; G to A at -238 bp; G to A at -298 bp; C to T at -315 bp; G to A at -407 bp
MRLM	I52V; DEL1753	D98Ee,f	T to C at -54 bp; C to A at -62 bp; A to T at -113 bp; T to C at -120 bp; C to T at -121 bp; A to G at -125 bp; A to T at -129 bp; T to A at -220 bp; G to A at -238 bp; G to A at -298 bp; C to T at -315 bp; G to A at -407 bp
MRLM	I52V; DEL1471	D98Ee,f	T to C at -54 bp; C to A at -62 bp; A to T at -113 bp; T to C at -120 bp; C to T at -121 bp; A to G at -125 bp; A to T at -129 bp; T to A at -220 bp; G to A at -238 bp; G to A at -298 bp; C to T at -315 bp; G to A at -407 bp
MRLM	I52V; INS1203	D98Ee,f	T to C at -54 bp; C to A at -62 bp; A to T at -113 bp; T to C at -120 bp; C to T at -121 bp; A to G at -125 bp; A to T at -129 bp; T to A at -220 bp; G to A at -238 bp; G to A at -298 bp; C to T at -315 bp; G to A at -407 bp
MRLM	I52V; DEL697; E428G	D98Ee,f	T to C at -54 bp; C to A at -62 bp; A to T at -113 bp; T to C at -120 bp; C to T at -121 bp; A to G at -125 bp; A to T at -129 bp; T to A at -220 bp; G to A at -238 bp; G to A at -298 bp; C to T at -315 bp; G to A at -407 bp
MRLM	I52V; G493D	D98Ee,f	T to C at -54 bp; C to A at -62 bp; A to T at -113 bp; T to C at -120 bp; C to T at -121 bp; A to G at -125 bp; A to T at -129 bp; T to A at -220 bp; G to A at -238 bp; G to A at -298 bp; C to T at -315 bp; G to A at -407 bp
MRLM	I52V; DEL1483	D98Ee,f	T to C at -54 bp; C to A at -62 bp; A to T at -113 bp; T to C at -120 bp; C to T at -121 bp; A to G at -125 bp; A to T at -129 bp; T to A at -220 bp; G to A at -238 bp; G to A at -298 bp; C to T at -315 bp; G to A at -407 bp
MRLM	DEL111	D98Ee,f	T to C at -54 bp; C to A at -62 bp; A to T at -113 bp; T to C at -120 bp; C to T at -121 bp; A to G at -125 bp; A to T at -129 bp; T to A at -220 bp; G to A at -238 bp; G to A at -298 bp; C to T at -315 bp; G to A at -407 bp
MRLM	I52V; Q258*e	D98Ee,f	T to C at -54 bp; C to A at -62 bp; A to T at -113 bp; T to C at -120 bp; C to T at -121 bp; A to G at -125 bp; A to T at -129 bp; T to A at -220 bp; G to A at -238 bp; G to A at -298 bp; C to T at -315 bp; G to A at -407 bp
MRLM	I52V; DEL452	D98Ee,f	T to C at -54 bp; C to A at -62 bp; A to T at -113 bp; T to C at -120 bp; C to T at -121 bp; A to G at -125 bp; A to T at -129 bp; T to A at -220 bp; G to A at -238 bp; G to A at -298 bp; C to T at -315 bp; G to A at -407 bp
MRLM	I52V; INS100	D98Ee,f	T to C at -54 bp; C to A at -62 bp; A to T at -113 bp; T to C at -120 bp; C to T at -121 bp; A to G at -125 bp; A to T at -129 bp; T to A at -220 bp; G to A at -238 bp; G to A at -298 bp; C to T at -315 bp; G to A at -407 bp
MRLM	I52V; DEL998	D98Ee,f	T to C at -54 bp; C to A at -62 bp; A to T at -113 bp; T to C at -120 bp; C to T at -121 bp; A to G at -125 bp; A to T at -129 bp; T to A at -220 bp; G to A at -238 bp; G to A at -298 bp; C to T at -315 bp; G to A at -407 bp
MRLM	I52V; W98*	D98Ee,f	T to C at -54 bp; C to A at -62 bp; A to T at -113 bp; T to C at -120 bp; C to T at -121 bp; A to G at -125 bp; A to T at -129 bp; T to A at -220 bp; G to A at -238 bp; G to A at -298 bp; C to T at -315 bp; G to A at -407 bp
MRLM	I52V; E334*f	D98Ee,f	T to C at -54 bp; C to A at -62 bp; A to T at -113 bp; T to C at -120 bp; C to T at -121 bp; A to G at -125 bp; A to T at -129 bp; T to A at -220 bp; G to A at -238 bp; G to A at -298 bp; C to T at -315 bp; G to A at -407 bp
MRLM	I52V; G493C	D98Ee,f	T to C at -54 bp; C to A at -62 bp; A to T at -113 bp; T to C at -120 bp; C to T at -121 bp; A to G at -125 bp; A to T at -129 bp; T to A at -220 bp; G to A at -238 bp; G to A at -298 bp; C to T at -315 bp; G to A at -407 bp
MRLM	I52V; INS1374	D98Ee,f	T to C at -54 bp; C to A at -62 bp; A to T at -113 bp; T to C at -120 bp; C to T at -121 bp; A to G at -125 bp; A to T at -129 bp; T to A at -220 bp; G to A at -238 bp; G to A at -298 bp; C to T at -315 bp; G to A at -407 bp
MRLM	I52V; DEL1862	D98Ee,f	T to C at -54 bp; C to A at -62 bp; A to T at -113 bp; T to C at -120 bp; C to T at -121 bp; A to G at -125 bp; A to T at -129 bp; T to A at -220 bp; G to A at -238 bp; G to A at -298 bp; C to T at -315 bp; G to A at -407 bp
MRLM	I52V; E334*	D98Ee,f	T to C at -54 bp; C to A at -62 bp; A to T at -113 bp; T to C at -120 bp; C to T at -121 bp; A to G at -125 bp; A to T at -129 bp; T to A at -220 bp; G to A at -238 bp; G to A at -298 bp; C to T at -315 bp; G to A at -407 bp
MRLM	I52V; L24*	D98Ee,f	T to C at -54 bp; C to A at -62 bp; A to T at -113 bp; T to C at -120 bp; C to T at -121 bp; A to G at -125 bp; A to T at -129 bp; T to A at -220 bp; G to A at -238 bp; G to A at -298 bp; C to T at -315 bp; G to A at -407 bp
MRLM	I52V; H621Y	D98Ee,f	T to C at -54 bp; C to A at -62 bp; A to T at -113 bp; T to C at -120 bp; C to T at -121 bp; A to G at -125 bp; A to T at -129 bp; T to A at -220 bp; G to A at -238 bp; G to A at -298 bp; C to T at -315 bp; G to A at -407 bp
MRLM	I52V; INS243	D98Ee,f	T to C at -54 bp; C to A at -62 bp; A to T at -113 bp; T to C at -120 bp; C to T at -121 bp; A to G at -125 bp; A to T at -129 bp; T to A at -220 bp; G to A at -238 bp; G to A at -298 bp; C to T at -315 bp; G to A at -407 bp
MRLM	I52V; C152*	D98Ee,f	T to C at -54 bp; C to A at -62 bp; A to T at -113 bp; T to C at -120 bp; C to T at -121 bp; A to G at -125 bp; A to T at -129 bp; T to A at -220 bp; G to A at -238 bp; G to A at -298 bp; C to T at -315 bp; G to A at -407 bp
MRLM	I52V; DEL754	D98Ee,f	T to C at -54 bp; C to A at -62 bp; A to T at -113 bp; T to C at -120 bp; C to T at -121 bp; A to G at -125 bp; A to T at -129 bp; T to A at -220 bp; G to A at -238 bp; G to A at -298 bp; C to T at -315 bp; G to A at -407 bp
MRLM	I52V; INS971	D98Ee,f	T to C at -54 bp; C to A at -62 bp; A to T at -113 bp; T to C at -120 bp; C to T at -121 bp; A to G at -125 bp; A to T at -129 bp; T to A at -220 bp; G to A at -238 bp; G to A at -298 bp; C to T at -315 bp; G to A at -407 bp
MRLM	I52V; A625V	D98Ee,f	T to C at -54 bp; C to A at -62 bp; A to T at -113 bp; T to C at -120 bp; C to T at -121 bp; A to G at -125 bp; A to T at -129 bp; T to A at -220 bp; G to A at -238 bp; G to A at -298 bp; C to T at -315 bp; G to A at -407 bp
MRLM	I52V; INS307	D98Ee,f	T to C at -54 bp; C to A at -62 bp; A to T at -113 bp; T to C at -120 bp; C to T at -121 bp; A to G at -125 bp; A to T at -129 bp; T to A at -220 bp; G to A at -238 bp; G to A at -298 bp; C to T at -315 bp; G to A at -407 bp
MRLM	I52V; I440T	D98Ee,f	T to C at -54 bp; C to A at -62 bp; A to T at -113 bp; T to C at -120 bp; C to T at -121 bp; A to G at -125 bp; A to T at -129 bp; T to A at -220 bp; G to A at -238 bp; G to A at -298 bp; C to T at -315 bp; G to A at -407 bp
MRLM	I52V; H442Q	D98Ee,f	T to C at -54 bp; C to A at -62 bp; A to T at -113 bp; T to C at -120 bp; C to T at -121 bp; A to G at -125 bp; A to T at -129 bp; T to A at -220 bp; G to A at -238 bp; G to A at -298 bp; C to T at -315 bp; G to A at -407 bp
MRLM	I52V; Q258*	D98Ee,f	T to C at -54 bp; C to A at -62 bp; A to T at -113 bp; T to C at -120 bp; C to T at -121 bp; A to G at -125 bp; A to T at -129 bp; T to A at -220 bp; G to A at -238 bp; G to A at -298 bp; C to T at -315 bp; G to A at -407 bp
MRLM	I52V; DEL1378	D98Ee,f	T to C at -54 bp; C to A at -62 bp; A to T at -113 bp; T to C at -120 bp; C to T at -121 bp; A to G at -125 bp; A to T at -129 bp; T to A at -220 bp; G to A at -238 bp; G to A at -298 bp; C to T at -315 bp; G to A at -407 bp
MRLM	I52V; V430D	D98Ee,f	T to C at -54 bp; C to A at -62 bp; A to T at -113 bp; T to C at -120 bp; C to T at -121 bp; A to G at -125 bp; A to T at -129 bp; T to A at -220 bp; G to A at -238 bp; G to A at -298 bp; C to T at -315 bp; G to A at -407 bp
MRLM	I52V; T498I	D98Ee,f	T to C at -54 bp; C to A at -62 bp; A to T at -113 bp; T to C at -120 bp; C to T at -121 bp; A to G at -125 bp; A to T at -129 bp; T to A at -220 bp; G to A at -238 bp; G to A at -298 bp; C to T at -315 bp; G to A at -407 bp
MRLM	I52V; A625V	E218Ke	T to C at -54 bp
MRLM	I52V; E118*	E218Ke	T to C at -54 bp
MRLM	I52V; DEL697	E218Ke	T to C at -54 bp
MRLM	I52V; Q143*	E218Ke	T to C at -54 bp
MRLM	I52V; INS698; P392Se	E218Ke	T to C at -54 bp; A to G at -101 bp
MRLM	I52V; Y475*	E218Ke	T to C at -54 bp
MRLM	I52V	E218Ke	T to C at -54 bp
MRLM	I52V; H442Y; N539T	E218Ke	T to C at -54 bp
MRLM	I52V; G493D	E218Ke	T to C at -54 bp
MRLM	I52V; DEL1256	E218Ke	T to C at -54 bp
MRLM	I52V; DEL1867	E218Ke	T to C at -54 bp
MRLM	I52V; Q56*e	E218Ke	T to C at -54 bp
MRLM	D105Ne,h; Q280*	A25T; T189Si; A398Ei
MRLM	D105Ne,h; INS1496	A25T; T189Si; A398Ei
MRLM	D105Ne,h; K251*	A25T; T189Si; A398Ei
MRLM	D105Ne,h; INS649	A25T; T189Si; A398Ei
MRLM	D105Ne,h; P392Se; Q610*	A25T; T189Si; A398Ei
MRLM	D105Ne,h; P392Se; INS1374	A25T; T189Si; A398Ei
MRLM	D105N; P392Se; DEL1314	A25T; T189Si; A398Ei
MRLM	D105Ne,h; DEL342; P392Se	A25T; T189Si; A398Ei
MRLM	D105Ne,h; DEL697; P392Se	A25T; T189Si; A398Ei
MRLM	D105Ne,h; P392Se; L431*	A25T; T189Si; A398Ei
MRLM	D105Ne,h; P392Se; T498I	A25T; T189Si; A398Ei
MRLM	D105Ne,h; P392Se; L580*	A25T; T189Si; A398Ei
MRLM	D105Ne,h; D192N; P392Se	A25T; T189Si; A398Ei
MRLM	I52V; Q101R; Q224*	P20L; A25T; T189Si; A398Ei
MRLM	I52V; INS1042	A25T; T189Si; A398Ei
MRLM	I52V	A25T; T189Si; A398Ei
MRLM	I52V; D441N	A25T; T189Si; A398Ei
MRLM	I52V; INS140	L15V
MRLM	T104Ih; Y168F; INS698	T189S; A398E
MRLM	DEL77; I52V	T189S; R200Ld,e,f; A398E	C to G at -156 bp
MRLM	I52V; I339N	T189S; A398E
MRLM	I52V; R397*f	T189S; A398E
MRLM	INS1347	T189Si; A398Ei	T to C at -54 bp; T to C at -160 bp
MRLM	T260Kg	T189Si; A398Ei	T to C at -54 bp; T to C at -160 bp
MRLM	D441N	T189Si; A398Ei	T to C at -54 bp; T to C at -160 bp
MRLM	D441N	T189Si; A398Ei	T to C at -54 bp; T to C at -160 bp
MRLM		T189Si; A398Ei	T to C at -54 bp; T to C at -160 bp; 91 bp DEL at -266 bp
MRLM	W209*	T189Si; A398Ei	T to C at -54 bp; T to C at -160 bp
MRLM	INS265	C12Ff; T101Rf; H214R	T to C at -54 bp
MRLM	Q163*e	C12Ff; T101Rf; H214C	T to C at -54 bp
MRLM	DEL1029	A25T; A398Ei; A409T
MRLM		A25T; A398Ei; A409T
MRLM		A25T; A398Ei; A409T
MRLM		A25T; A398Ei; A409T
MRLM	INS1547	A25T; A398Ei; A409T
MRLM	L577P	A25T; T189Si
MRLM		A25T; T189Si	C to A at -278bp
MRLM	E166*	L15V
MRLM	E212*	L15V
MRLM	S464L	C12Ff; T101Rf; T189Si	T to C at -54 bp
MRLM	INS1201	C12Ff; T101Rf; T189Si	T to C at -54 bp
MRLM	INS1197	C12Ff; T101Rf; T189Si	T to C at -54 bp
MRLM	H343N	C12Ff; T101Rf; T189Si	T to C at -54 bp
MRLM	G356V	C12Ff; T101Rf; T189Si	T to C at -54 bp
MRLM	Y140*	C12Ff; T101Rf; T189Si; A413S	T to C at -54 bp
MRLM	E550*	C12Ff; T101Rf; T189Si	T to C at -54 bp
MRLM	DEL1706	C12Ff; T101Rf; T189Si	T to C at -54 bp
MRLM	R397*f	I5T; C12Ff; T101Rf; T189Si	T to C at -54 bp
MRLM	DEL1248	C12Ff; T101Rf; T189Si	T to C at -54 bp
MRLM	A79T; INS698	C12Ff; T101Rf; T189Si	T to C at -54 bp
MRLM	E576*	C12Ff; T101Rf; T189Si	T to C at -54 bp
MRLM	INS529	C12Ff; T101Rf; T189Si	T to C at -54 bp
MRLM	INS1803	C12Ff; T101Rf; T189Si	T to C at -54 bp
MRLM	Q161R; H443D	C12Ff; T101Rf; T189Si	T to C at -54 bp
MRLM	INS1548	C12Ff; T101Rf; T189Si	T to C at -54 bp
MRLM	E334*	C12Ff; T101Rf; T189Si	T to C at -54 bp
MRLM	G493V	C12Ff; T101Rf; T189Si	T to C at -54 bp
MRLM	E459*	C12Ff; T101Rf; T189Si	T to C at -54 bp
MRLM	DEL754	C12Ff; T101Rf; T189Si	T to C at -54 bp
MRLM	DEL1328	C12Ff; T101Rf; T189Si	T to C at -54 bp

## Sheet: lab strains
	Strain	mecA	pbp4 promoter	PBP4	GdpP
	CRB	-	724485_724521 duplication (-290)	E183A; F241R	N182K				Total gdpP	6
	CmTc	-	724602_724603insT (-377); 724624T>G (-399)	T201A; F241L	H443Y				gdpP INDEL	0
	CRN	-	91-bp deletion at 135 bp upstream of pbp4 start codonf	R200L, F241L	36X
	SRT	-	716955_716965del (-301)	N138K; H270L	Y306X				Total gdpP nonsense	3
	SRB	-		E183V; F241R	T509A				nonsense before DHH/DHHA1	2
	SRN	-			348X				nonsense within DHH/DHHA1	1
									gdpP missense	3
									gdpP only	1
									pbp4 total	5
									pbp4 promoter	4
									pbp4 gene	5
									pbp4 promoter only	0
									pbp4 gene only	0
									pbp4 gene and promoter	4
	gdpP INDELS	gdpP nonsense total	gdpP missense	gdpP INDELS before DHH-DHHA1	gdpP INDELS within DHH-DHHA1	gdpP nonsense before DHH-DHHA1	gdpP nonsense within DHH-DHHA1		pbp4 only	0
	0	3	3	0	0	2	1
									pbp4 and gdpP	5
									pbp4 or gdpP	6
